# Supplementary material for: Neuropeptides, New Ligands of SARS-CoV-2 Nucleoprotein, a Potential Link between Replication, Inflammation and Neurotransmission
Source: Molecules. 2022 Nov 21;27(22):8094. doi: 10.3390/molecules27228094 (PMC9698730; doi:10.3390/molecules27228094)
Supplement: Supplementary file 1 [file molecules-27-08094-s001.zip]

Archive with 1 entries (1 files):
- molecules-1953977-supplementary.pdf
